# Supplementary material for: MIR172d Is Required for Floral Organ Identity and Number in Tomato
Source: Int J Mol Sci. 2021 Apr 28;22(9):4659. doi: 10.3390/ijms22094659 (PMC8124722; doi:10.3390/ijms22094659)
Supplement: Supplementary file 1 [file ijms-22-04659-s001.zip › Table S3.xlsx]

## Sheet: S3A
Table S3 Target mRNAs of sly-miR172c and sly-miR172d predicted by psRNATarget (S3A) and CleaveLand for sly-miR172c (S3B) and sly-miR172d (S3C)
miRNA_Acc.	Target_Acc.	Expectation	UPE$	miRNA_start	miRNA_end	Target_start	Target_end	miRNA_aligned_fragment	alignment	Target_aligned_fragment	Inhibition	Target_Desc.	Multiplicity
sly-miR172c	Solyc11g072600.2.1	0.5	-1	1	21	1274	1294	AGAAUCUUGAUGAUGCUGCAG	::::::::::::::.::::::	CUGCAGCAUCAUCAGGAUUCU	Cleavage	APETALA2d	1
sly-miR172c	Solyc04g049800.3.1	0.5	-1	1	21	1106	1126	AGAAUCUUGAUGAUGCUGCAG	::::::::::::::.::::::	CUGCAGCAUCAUCAGGAUUCU	Cleavage	AP2-like ethylene-responsive transcription factor (AHRD V3.3 *** A0A072VBB0_MEDTR)	1
sly-miR172c	Solyc06g075510.3.1	0.5	-1	1	21	1348	1368	AGAAUCUUGAUGAUGCUGCAG	: ::::::::::::.::::::	CGGCAGCAUCAUCAGGAUUCU	Cleavage	APETALA2e	1
sly-miR172d	Solyc03g044300.3.1	0.5	-1	1	21	1366	1386	GGAAUCUUGAUGAUGCUGCAG	::::::::::::::.::::::	CUGCAGCAUCAUCAGGAUUCC	Cleavage	APETALA2a	1
sly-miR172d	Solyc02g093150.3.1	0.5	-1	1	21	1560	1580	GGAAUCUUGAUGAUGCUGCAG	::::::::::::::.::::::	CUGCAGCAUCAUCAGGAUUCC	Cleavage	APETALA2c	1
sly-miR172d	Solyc02g064960.3.1	0.5	-1	1	21	1764	1784	GGAAUCUUGAUGAUGCUGCAG	::::::::::::::.::::::	CUGCAGCAUCAUCAGGAUUCC	Cleavage	APETALA2b	1
sly-miR172d	Solyc11g072600.2.1	1	-1	1	21	1274	1294	GGAAUCUUGAUGAUGCUGCAG	::::::::::::::.:::::.	CUGCAGCAUCAUCAGGAUUCU	Cleavage	APETALA2d	1
sly-miR172d	Solyc04g049800.3.1	1	-1	1	21	1106	1126	GGAAUCUUGAUGAUGCUGCAG	::::::::::::::.:::::.	CUGCAGCAUCAUCAGGAUUCU	Cleavage	AP2-like ethylene-responsive transcription factor (AHRD V3.3 *** A0A072VBB0_MEDTR)	1
sly-miR172d	Solyc06g075510.3.1	1	-1	1	21	1348	1368	GGAAUCUUGAUGAUGCUGCAG	: ::::::::::::.:::::.	CGGCAGCAUCAUCAGGAUUCU	Cleavage	APETALA2e	1
sly-miR172c	Solyc03g044300.3.1	1.5	-1	1	21	1366	1386	AGAAUCUUGAUGAUGCUGCAG	::::::::::::::.:::::	CUGCAGCAUCAUCAGGAUUCC	Cleavage	APETALA2a	1
sly-miR172c	Solyc09g007260.3.1	1.5	-1	1	21	1624	1644	AGAAUCUUGAUGAUGCUGCAG	::::::::::::::.:::::	CUGCAGCAUCAUCAGGAUUCG	Cleavage	AP2-like ethylene-responsive transcription factor (AHRD V3.3 *** G7IU38_MEDTR)	1
sly-miR172c	Solyc02g093150.3.1	1.5	-1	1	21	1560	1580	AGAAUCUUGAUGAUGCUGCAG	::::::::::::::.:::::	CUGCAGCAUCAUCAGGAUUCC	Cleavage	APETALA2c	1
sly-miR172c	Solyc02g064960.3.1	1.5	-1	1	21	1764	1784	AGAAUCUUGAUGAUGCUGCAG	::::::::::::::.:::::	CUGCAGCAUCAUCAGGAUUCC	Cleavage	APETALA2b	1
sly-miR172c	Solyc10g084340.2.1	1.5	-1	1	21	2182	2202	AGAAUCUUGAUGAUGCUGCAG	::::::::::::::.:::::	CUGCAGCAUCAUCAGGAUUCG	Cleavage	AP2-like ethylene-responsive transcription factor (AHRD V3.3 *** A0A072VME8_MEDTR)	1
sly-miR172d	Solyc09g007260.3.1	1.5	-1	1	21	1624	1644	GGAAUCUUGAUGAUGCUGCAG	::::::::::::::.:::::	CUGCAGCAUCAUCAGGAUUCG	Cleavage	AP2-like ethylene-responsive transcription factor (AHRD V3.3 *** G7IU38_MEDTR)	1
sly-miR172d	Solyc10g084340.2.1	1.5	-1	1	21	2182	2202	GGAAUCUUGAUGAUGCUGCAG	::::::::::::::.:::::	CUGCAGCAUCAUCAGGAUUCG	Cleavage	AP2-like ethylene-responsive transcription factor (AHRD V3.3 *** A0A072VME8_MEDTR)	1
sly-miR172c	Solyc01g090460.3.1	2.5	-1	1	21	385	405	AGAAUCUUGAUGAUGCUGCAG	:::: :::::::::: ::::	AUGCAUCAUCAUCAAGUUUCU	Cleavage	HD-ZIP	1
sly-miR172c	Solyc07g063770.3.1	2.5	-1	1	21	2065	2085	AGAAUCUUGAUGAUGCUGCAG	::.: : :::::::::::::	AUGUAUCUUCAUCAAGAUUCU	Cleavage	Serine/threonine-protein kinase (AHRD V3.3 *** A0A0V0IT75_SOLCH)	1
sly-miR172c	Solyc10g006710.3.1	2.5	-1	1	21	1980	2000	AGAAUCUUGAUGAUGCUGCAG	::.: : :::::::::::::	AUGUACCUUCAUCAAGAUUCU	Cleavage	Serine/threonine-protein kinase (AHRD V3.3 *** U5GTQ6_POPTR)	1
sly-miR172d	Solyc02g089263.1.1	2.5	-1	1	21	3455	3475	GGAAUCUUGAUGAUGCUGCAG	:: .::::::::::::::	UGGCUAUAUCAUCAAGAUUCC	Cleavage	auxin transport protein (BIG) (AHRD V3.3 *** AT3G02260.3)	1
sly-miR172c	Solyc02g023950.3.1	3	-1	1	21	3928	3948	AGAAUCUUGAUGAUGCUGCAG	::: .:::::::::: :::::	CUGAGGCAUCAUCAACAUUCU	Cleavage	Leucine-rich receptor-like protein kinase family protein (AHRD V3.3 *** AT4G20940.1)	1
sly-miR172c	Solyc12g095890.2.1	3	-1	1	21	2474	2494	AGAAUCUUGAUGAUGCUGCAG	:::::: :::::::::.:	GCACAGCAUAAUCAAGAUUUU	Cleavage	Poly(A) polymerase (AHRD V3.3 *** A0A0B2Q923_GLYSO)	1
sly-miR172c	Solyc01g096240.3.1	3	-1	1	21	1392	1412	AGAAUCUUGAUGAUGCUGCAG	:: ..:::::::::::::	CAACAAUGUCAUCAAGAUUCU	Cleavage	plant/protein (AHRD V3.3 *** AT3G61870.1)	1
sly-miR172c	Solyc09g072830.3.1	3	-1	1	21	988	1008	AGAAUCUUGAUGAUGCUGCAG	:: ::::::::.::::.:	UCUCAUCAUCAUCAGGAUUUU	Cleavage	Myb-like transcription factor family protein (AHRD V3.3 *** G7KXD8_MEDTR)	1
sly-miR172c	Solyc06g082880.2.1	3	-1	1	21	1406	1425	AGAAUCUUGAUGAUGCUGCAG	:::::: ::.::::::::.:	GUGCAGC-UCGUCAAGAUUUU	Cleavage	Pentatricopeptide repeat-containing protein, putative (AHRD V3.3 *** B9T5G9_RICCO)	1
sly-miR172c	Solyc07g065660.3.1	3	-1	1	21	3930	3950	AGAAUCUUGAUGAUGCUGCAG	:: :::..::::::::::	ACACAACAUUGUCAAGAUUCU	Cleavage	Cellulose synthase family protein (AHRD V3.3 *** B9GFY5_POPTR)	1
sly-miR172c	Solyc01g044520.2.1	3	-1	1	21	570	590	AGAAUCUUGAUGAUGCUGCAG	::: ::::::::::.: ::	AAGCAACAUCAUCAAGGUGCU	Cleavage	LOB domain-containing protein, putative (AHRD V3.3 *** B9SK21_RICCO)	1
sly-miR172c	Solyc05g012560.2.1	3	-1	1	21	2715	2735	AGAAUCUUGAUGAUGCUGCAG	::: :::.::::: :::::	UAGCAUCAUUAUCAACAUUCU	Cleavage	ripening regulated protein (DDTFR7)	1
sly-miR172c	Solyc08g045640.3.1	3	-1	1	21	394	414	AGAAUCUUGAUGAUGCUGCAG	: .:: ::::::.::::::	AGGAGGCUUCAUCAGGAUUCU	Cleavage	Remorin family protein (AHRD V3.3 *** B9GJG3_POPTR)	1
sly-miR172c	Solyc10g081170.2.1	3	-1	1	21	1433	1453	AGAAUCUUGAUGAUGCUGCAG	: .: ::::::::::::.:	GAGGGGAAUCAUCAAGAUUUU	Cleavage	Calmodulin 2	1
sly-miR172d	Solyc01g090460.3.1	3	-1	1	21	385	405	GGAAUCUUGAUGAUGCUGCAG	:::: :::::::::: :::.	AUGCAUCAUCAUCAAGUUUCU	Cleavage	HD-ZIP	1
sly-miR172d	Solyc01g091910.4.1	3	-1	1	21	1298	1318	GGAAUCUUGAUGAUGCUGCAG	::::::.::::: :::::	CCUCAGCAUUAUCAACAUUCC	Cleavage	phospholipase PLDb2	1
sly-miR172d	Solyc12g010650.1.1	3	-1	1	21	26	46	GGAAUCUUGAUGAUGCUGCAG	:: ::: :.:::::::::.:	GUGAAGCUUUAUCAAGAUUUC	Cleavage	Mitochondrial transcription termination factor family protein (AHRD V3.3 *** AT5G07900.1)	1
sly-miR172d	Solyc07g063770.3.1	3	-1	1	21	2065	2085	GGAAUCUUGAUGAUGCUGCAG	::.: : ::::::::::::.	AUGUAUCUUCAUCAAGAUUCU	Cleavage	Serine/threonine-protein kinase (AHRD V3.3 *** A0A0V0IT75_SOLCH)	1
sly-miR172d	Solyc10g006710.3.1	3	-1	1	21	1980	2000	GGAAUCUUGAUGAUGCUGCAG	::.: : ::::::::::::.	AUGUACCUUCAUCAAGAUUCU	Cleavage	Serine/threonine-protein kinase (AHRD V3.3 *** U5GTQ6_POPTR)	1
sly-miR172d	Solyc11g071540.2.1	3	-1	1	21	346	366	GGAAUCUUGAUGAUGCUGCAG	:: ::::::::.::::.:	AACCAUCAUCAUCAGGAUUUC	Cleavage	TATA box-binding protein associated factor RNA polymerase I subunit B-like protein (AHRD V3.3 *** A0A072UJP8_MEDTR)	1

## Sheet: S3B
Table S3
SiteID	Query	Transcript	TStart	TStop	TSlice	MFEperfect	MFEsite	MFEratio	AllenScore	Paired	Unpaired	Structure	Sequence	DegradomeCategory	DegradomePval	Tplot_file_path
Solyc01g009040:1119	sly-miR172c	Solyc01g009040	1108	1129	1119	-35.8	-25.1	0.701117	7	1-2,1129-1128;4-7,1126-1123;9-9,1121-1121;10-21,1119-1108	3-3,1127-1127[SIL];8-8,1122-1122[SIL];x-x,1120-1120[BULt]	((((((((((((.(.((((.((&)).)))).)-))))))))))))	CUGCAGCAUCAUACUGGAUACU&AGAAUCUUG-AUGAUGCUGCAG	2	0.769087	mir172c_plots/sly-miR172c_Solyc01g009040_1119_TPlot.pdf
Solyc01g068020:220	sly-miR172c	Solyc01g068020	210	229	220	-35.8	-24.3	0.678771	6	1-2,229-228;4-7,226-223;9-10,221-220;12-21,219-210	3-3,227-227[SIL];8-8,222-222[SIL];11-11,x-x[BULq]	((((((((((-((.((((.((&)).)))).)).))))))))))	CUGCAGCAUC-UCUAGAUCCU&AGAAUCUUGAUGAUGCUGCAG	4	0.999126	mir172c_plots/sly-miR172c_Solyc01g068020_220_TPlot.pdf
Solyc01g080010:1246	sly-miR172c	Solyc01g080010	1232	1255	1246	-35.8	-24.6	0.687151	11	2-10,1254-1246;11-20,1242-1233	1-1,1255-1255[UP5];x-x,1245-1243[BULt];21-21,1232-1232[UP3]	.((((((((((...(((((((((.&.)))))))))---)))))))))).	AUGCAGCAUCAAGAUUGGGAUUCA&AGAAUCUUGA---UGAUGCUGCAG	2	0.875914	mir172c_plots/sly-miR172c_Solyc01g080010_1246_TPlot.pdf
Solyc01g087670:788	sly-miR172c	Solyc01g087670	775	797	788	-35.8	-24.3	0.678771	11	5-14,793-784;15-21,781-775	1-4,797-794[UP5];x-x,783-782[BULt]	(((((((..((((((((((....&....))))))))))--)))))))	CUGCAGUCUGUCAUCAAGGAGGC&AGAAUCUUGAUGAU--GCUGCAG	4	0.999268	mir172c_plots/sly-miR172c_Solyc01g087670_788_TPlot.pdf
Solyc01g090460:126	sly-miR172c	Solyc01g090460	115	135	126	-35.8	-24	0.670391	4	1-4,135-132;6-15,130-121;17-20,119-116	5-5,131-131[SIL];16-16,120-120[SIL];21-21,115-115[UP3]	.((((.((((((((((.((((&)))).)))))))))).)))).	AUGCAUCAUCAUCAAGUUUCU&AGAAUCUUGAUGAUGCUGCAG	4	0.999876	mir172c_plots/sly-miR172c_Solyc01g090460_126_TPlot.pdf
Solyc01g100200:836	sly-miR172c	Solyc01g100200	825	845	836	-35.8	-24	0.670391	11	5-19,841-827	1-4,845-842[UP5];20-21,826-825[UP3]	..(((((((((((((((....&....)))))))))))))))..	UAGCAGCAUUGUCAAGAAGGA&AGAAUCUUGAUGAUGCUGCAG	4	0.999823	mir172c_plots/sly-miR172c_Solyc01g100200_836_TPlot.pdf
Solyc02g064595:2526	sly-miR172c	Solyc02g064595	2515	2535	2526	-35.8	-23.9	0.667598	8.5	2-7,2534-2529;9-10,2527-2526;12-21,2524-2515	1-1,2535-2535[UP5];8-8,2528-2528[SIL];11-11,2525-2525[SIL]	((((((((((.((.((((((.&.)))))).)).))))))))))	CUGCGGCAUCUUUUGGAUUUC&AGAAUCUUGAUGAUGCUGCAG	4	0.999927	mir172c_plots/sly-miR172c_Solyc02g064595_2526_TPlot.pdf
Solyc02g064960:1429	sly-miR172c	Solyc02g064960	1418	1438	1429	-35.8	-36.8	1	2	2-21,1437-1418	1-1,1438-1438[UP5]	((((((((((((((((((((.&.))))))))))))))))))))	CUGCAGCAUCAUCAGGAUUCC&AGAAUCUUGAUGAUGCUGCAG	0	0.00241017	mir172c_plots/sly-miR172c_Solyc02g064960_1429_TPlot.pdf
Solyc02g067095:426	sly-miR172c	Solyc02g067095	415	435	426	-35.8	-23.3	0.650838	11.5	6-11,430-425;13-21,423-415	1-5,435-431[UP5];12-12,424-424[SIL]	(((((((((.((((((.....&.....)))))).)))))))))	UUGCAGCAUGAUCAAGUGCAA&AGAAUCUUGAUGAUGCUGCAG	4	0.999999	mir172c_plots/sly-miR172c_Solyc02g067095_426_TPlot.pdf
Solyc02g068720:3900	sly-miR172c	Solyc02g068720	3889	3909	3900	-35.8	-23.8	0.664804	8	2-6,3908-3904;7-9,3902-3900;11-19,3899-3891	1-1,3909-3909[UP5];x-x,3903-3903[BULt];10-10,x-x[BULq];20-21,3890-3889[UP3]	..(((((((((-(((.(((((.&.)))))-))).)))))))))..	AGGCAGCAUCG-CAAUGAUUCC&AGAAUC-UUGAUGAUGCUGCAG	4	0.999978	mir172c_plots/sly-miR172c_Solyc02g068720_3900_TPlot.pdf
Solyc02g084920:181	sly-miR172c	Solyc02g084920	169	190	181	-35.8	-24.4	0.681564	7	2-18,189-173;19-20,171-170	1-1,190-190[UP5];x-x,172-172[BULt];21-21,169-169[UP3]	.((.(((((((((((((((((.&.)))))))))))))))))-)).	GUGAUGGCAUCGUCAGGAUUUC&AGAAUCUUGAUGAUGCUG-CAG	2	0.93332	mir172c_plots/sly-miR172c_Solyc02g084920_181_TPlot.pdf
Solyc02g087760:476	sly-miR172c	Solyc02g087760	459	485	476	-35.8	-23.3	0.650838	10	2-13,484-473;14-16,467-465;17-21,463-459	1-1,485-485[UP5];x-x,472-468[BULt];x-x,464-464[BULt]	(((((.(((.....((((((((((((.&.))))))))))))-----)))-)))))	CUGCAUGCAGGCAAUUGUCAGGAUUCA&AGAAUCUUGAUGA-----UGC-UGCAG	4	0.999999	mir172c_plots/sly-miR172c_Solyc02g087760_476_TPlot.pdf
Solyc02g093150:1450	sly-miR172c	Solyc02g093150	1439	1459	1450	-35.8	-36.8	1	2	2-21,1458-1439	1-1,1459-1459[UP5]	((((((((((((((((((((.&.))))))))))))))))))))	CUGCAGCAUCAUCAGGAUUCC&AGAAUCUUGAUGAUGCUGCAG	0	0.000964764	mir172c_plots/sly-miR172c_Solyc02g093150_1450_TPlot.pdf
Solyc03g044300:1138	sly-miR172c	Solyc03g044300	1127	1147	1138	-35.8	-36.8	1	2	2-21,1146-1127	1-1,1147-1147[UP5]	((((((((((((((((((((.&.))))))))))))))))))))	CUGCAGCAUCAUCAGGAUUCC&AGAAUCUUGAUGAUGCUGCAG	0	0.000482499	mir172c_plots/sly-miR172c_Solyc03g044300_1138_TPlot.pdf
Solyc03g112670:983	sly-miR172c	Solyc03g112670	972	992	983	-35.8	-24.4	0.681564	5	1-4,992-989;6-12,987-981;14-14,979-979;16-21,977-972	5-5,988-988[SIL];13-13,980-980[SIL];15-15,978-978[SIL]	((((((.(.(((((((.((((&)))).))))))).).))))))	CUGCAGGACCAUCAGGUUUCU&AGAAUCUUGAUGAUGCUGCAG	2	0.934956	mir172c_plots/sly-miR172c_Solyc03g112670_983_TPlot.pdf
Solyc03g119010:479	sly-miR172c	Solyc03g119010	463	488	479	-35.8	-23.8	0.664804	20	6-10,483-479;11-21,473-463	1-5,488-484[UP5];x-x,478-474[BULt]	(((((((((((.....(((((.....&.....)))))-----)))))))))))	CUGCAGCAUCAAGUAAUCAGGCUAGA&AGAAUCUUGA-----UGAUGCUGCAG	2	0.98498	mir172c_plots/sly-miR172c_Solyc03g119010_479_TPlot.pdf
Solyc03g119450:2220	sly-miR172c	Solyc03g119450	2209	2228	2220	-35.8	-23.8	0.664804	8.5	1-3,2228-2226;6-8,2224-2222;10-21,2220-2209	4-5,2225-2225[AILq];9-9,2221-2221[SIL]	((((((((((((.(((.-(((&)))..))).))))))))))))	CUGCAGCGUUAUGAGGC-UCU&AGAAUCUUGAUGAUGCUGCAG	4	0.999979	mir172c_plots/sly-miR172c_Solyc03g119450_2220_TPlot.pdf
Solyc04g011420:35	sly-miR172c	Solyc04g011420	24	44	35	-35.8	-23.9	0.667598	9	2-3,43-42;5-18,40-27	1-1,44-44[UP5];4-4,41-41[SIL];19-21,26-24[UP3]	...((((((((((((((.((.&.)).))))))))))))))...	AAACGGCGUCGUCGAGACUCC&AGAAUCUUGAUGAUGCUGCAG	4	0.999946	mir172c_plots/sly-miR172c_Solyc04g011420_35_TPlot.pdf
Solyc04g014900:896	sly-miR172c	Solyc04g014900	884	905	896	-35.8	-24.5	0.684358	7	1-12,905-894;14-21,891-884	13-13,893-892[AILt]	((((((((..((((((((((((&))))))))))))-.))))))))	CUGCAGUGGCUAUUAAGGUUCU&AGAAUCUUGAUG-AUGCUGCAG	4	0.997309	mir172c_plots/sly-miR172c_Solyc04g014900_896_TPlot.pdf
Solyc04g049800:1117	sly-miR172c	Solyc04g049800	1106	1126	1117	-35.8	-37.2	1	1	1-21,1126-1106	NA	(((((((((((((((((((((&)))))))))))))))))))))	CUGCAGCAUCAUCAGGAUUCU&AGAAUCUUGAUGAUGCUGCAG	0	0.0014468	mir172c_plots/sly-miR172c_Solyc04g049800_1117_TPlot.pdf
Solyc04g058170:346	sly-miR172c	Solyc04g058170	331	355	346	-35.8	-24.1	0.673184	9	3-17,353-339;18-21,334-331	1-2,355-354[UP5];x-x,338-335[BULt]	((((....(((((((((((((((..&..)))))))))))))))----))))	CUGCAAAGAGCAUUGUCAAGAUUAG&AGAAUCUUGAUGAUGCU----GCAG	1	0.0592382	mir172c_plots/sly-miR172c_Solyc04g058170_346_TPlot.pdf
Solyc04g078110:909	sly-miR172c	Solyc04g078110	899	919	909	-35.8	-27.1	0.756983	7	1-3,919-917;5-10,914-909;12-21,908-899	4-4,916-915[AILt];11-11,x-x[BULq]	((((((((((-((((((..(((&)))-.)))))).))))))))))	CUGCAGCAUC-UCAAGGGAUCU&AGA-AUCUUGAUGAUGCUGCAG	4	0.508428	mir172c_plots/sly-miR172c_Solyc04g078110_909_TPlot.pdf
Solyc04g080610:921	sly-miR172c	Solyc04g080610	908	931	921	-35.8	-24.1	0.673184	9.5	2-5,930-927;6-17,925-914;18-21,911-908	1-1,931-931[UP5];x-x,926-926[BULt];x-x,913-912[BULt]	((((..((((((((((((.((((.&.))))-))))))))))))--))))	CUGCACAGCGUCGUCAGGUGUUUC&AGAAU-CUUGAUGAUGCU--GCAG	2	0.971347	mir172c_plots/sly-miR172c_Solyc04g080610_921_TPlot.pdf
Solyc04g081440:1448	sly-miR172c	Solyc04g081440	1436	1457	1448	-35.8	-24.3	0.678771	11	5-12,1453-1446;14-21,1443-1436	1-4,1457-1454[UP5];13-13,1445-1444[AILt]	((((((((..((((((((....&....))))))))-.))))))))	CUGCAGCAGCUAUCAAGACUGG&AGAAUCUUGAUG-AUGCUGCAG	2	0.949264	mir172c_plots/sly-miR172c_Solyc04g081440_1448_TPlot.pdf
Solyc05g056295:607	sly-miR172c	Solyc05g056295	596	618	607	-35.8	-24.3	0.678771	10	2-6,617-613;7-11,610-606;14-21,603-596	1-1,618-618[UP5];x-x,612-611[BULt];12-13,605-604[SIL]	((((((((..(((((..(((((.&.)))))--)))))..))))))))	CUGCAGCAAAGUCAGCUGAUUCA&AGAAUC--UUGAUGAUGCUGCAG	3	0.763568	mir172c_plots/sly-miR172c_Solyc05g056295_607_TPlot.pdf
Solyc06g008700:470	sly-miR172c	Solyc06g008700	459	479	470	-35.8	-25.36	0.70838	9	1-3,479-477;8-21,472-459	4-7,476-473[SIL]	((((((((((((((....(((&)))....))))))))))))))	CUGCAGCAUCAUUACUAGUCU&AGAAUCUUGAUGAUGCUGCAG	2	0.688888	mir172c_plots/sly-miR172c_Solyc06g008700_470_TPlot.pdf
Solyc06g049060:406	sly-miR172c	Solyc06g049060	395	416	406	-35.8	-25.1	0.701117	12	4-7,413-410;9-21,407-395	1-3,416-414[UP5];8-8,409-408[AILt]	(((((((((((((..((((...&...))))-.)))))))))))))	CUGCAGCAUCAUUUCGGGUCAA&AGAAUCU-UGAUGAUGCUGCAG	4	0.96572	mir172c_plots/sly-miR172c_Solyc06g049060_406_TPlot.pdf
Solyc06g065100:139	sly-miR172c	Solyc06g065100	128	148	139	-35.8	-25.3	0.706704	8	4-14,145-135;16-21,133-128	1-3,148-146[UP5];15-15,134-134[SIL]	((((((.(((((((((((...&...))))))))))).))))))	CUGCAGGAUUGUCAAGAUGUG&AGAAUCUUGAUGAUGCUGCAG	4	0.951107	mir172c_plots/sly-miR172c_Solyc06g065100_139_TPlot.pdf
Solyc06g075510:1342	sly-miR172c	Solyc06g075510	1331	1351	1342	-35.8	-33.6	0.938547	3	1-19,1351-1333	20-21,1332-1331[UP3]	..(((((((((((((((((((&)))))))))))))))))))..	CGGCAGCAUCAUCAGGAUUCU&AGAAUCUUGAUGAUGCUGCAG	0	0.00385348	mir172c_plots/sly-miR172c_Solyc06g075510_1342_TPlot.pdf
Solyc09g005700:169	sly-miR172c	Solyc09g005700	158	179	169	-35.8	-24.8	0.692737	10	5-6,175-174;7-21,172-158	1-4,179-176[UP5];x-x,173-173[BULt]	(((((((((((((((.((....&....))-)))))))))))))))	CUGCGGUAUCAUCAAUGAAAAU&AGAAUC-UUGAUGAUGCUGCAG	4	0.987465	mir172c_plots/sly-miR172c_Solyc09g005700_169_TPlot.pdf
Solyc09g007260:1291	sly-miR172c	Solyc09g007260	1280	1300	1291	-35.8	-36.6	1	2	2-21,1299-1280	1-1,1300-1300[UP5]	((((((((((((((((((((.&.))))))))))))))))))))	CUGCAGCAUCAUCAGGAUUCG&AGAAUCUUGAUGAUGCUGCAG	0	0.0028915	mir172c_plots/sly-miR172c_Solyc09g007260_1291_TPlot.pdf
Solyc09g018790:164	sly-miR172c	Solyc09g018790	152	173	164	-35.8	-23.7	0.662011	12	5-11,169-163;14-21,159-152	1-4,173-170[UP5];12-13,162-160[AILt]	((((((((...(((((((....&....)))))))-..))))))))	CUGCAGCAGUAAUCAAGAAAUG&AGAAUCUUGAU-GAUGCUGCAG	4	0.999986	mir172c_plots/sly-miR172c_Solyc09g018790_164_TPlot.pdf
Solyc09g074360:661	sly-miR172c	Solyc09g074360	650	670	661	-35.8	-27.3	0.76257	7	2-3,669-668;6-10,665-661;12-21,659-650	1-1,670-670[UP5];4-5,667-666[SIL];11-11,660-660[SIL]	((((((((((.(((((..((.&.))..))))).))))))))))	CUGCAGCAUCUUCAAGUGUCA&AGAAUCUUGAUGAUGCUGCAG	2	0.200352	mir172c_plots/sly-miR172c_Solyc09g074360_661_TPlot.pdf
Solyc09g075830:4726	sly-miR172c	Solyc09g075830	4715	4735	4726	-35.8	-23.3	0.650838	10	6-15,4730-4721;17-21,4719-4715	1-5,4735-4731[UP5];16-16,4720-4720[SIL]	(((((.((((((((((.....&.....)))))))))).)))))	CUGCAUCAUCAUCAAGUGGGA&AGAAUCUUGAUGAUGCUGCAG	4	1	mir172c_plots/sly-miR172c_Solyc09g075830_4726_TPlot.pdf
Solyc10g005890:444	sly-miR172c	Solyc10g005890	433	453	444	-35.8	-23.5	0.656425	10	5-18,449-436;20-21,434-433	1-4,453-450[UP5];19-19,435-435[SIL]	((.((((((((((((((....&....)))))))))))))).))	CUACGGCGUCGUCAAGAAGAG&AGAAUCUUGAUGAUGCUGCAG	4	0.999997	mir172c_plots/sly-miR172c_Solyc10g005890_444_TPlot.pdf
Solyc10g006157:1051	sly-miR172c	Solyc10g006157	1039	1061	1051	-35.8	-24.1	0.673184	6	1-2,1061-1060;3-13,1058-1048;15-19,1045-1041	x-x,1059-1059[BULt];14-14,1047-1046[AILt];20-21,1040-1039[UP3]	..(((((..(((((((((((.((&))-)))))))))))-.)))))..	CAGCAGCCUUCAUCAAGAUUGCU&AG-AAUCUUGAUGA-UGCUGCAG	4	0.999776	mir172c_plots/sly-miR172c_Solyc10g006157_1051_TPlot.pdf
Solyc10g084340:1252	sly-miR172c	Solyc10g084340	1241	1261	1252	-35.8	-36.6	1	2	2-21,1260-1241	1-1,1261-1261[UP5]	((((((((((((((((((((.&.))))))))))))))))))))	CUGCAGCAUCAUCAGGAUUCG&AGAAUCUUGAUGAUGCUGCAG	0	0.0019286	mir172c_plots/sly-miR172c_Solyc10g084340_1252_TPlot.pdf
Solyc11g069010:758	sly-miR172c	Solyc11g069010	747	767	758	-35.8	-24.4	0.681564	7	3-12,765-756;14-19,754-749	1-2,767-766[UP5];13-13,755-755[SIL];20-21,748-747[UP3]	..((((((.((((((((((..&..)))))))))).))))))..	UGGCAGCAACGUCAAGAUUGG&AGAAUCUUGAUGAUGCUGCAG	4	0.998222	mir172c_plots/sly-miR172c_Solyc11g069010_758_TPlot.pdf
Solyc11g069780:1873	sly-miR172c	Solyc11g069780	1863	1882	1873	-35.8	-23.3	0.650838	7	3-9,1880-1874;11-13,1872-1870;15-21,1869-1863	1-2,1882-1881[UP5];10-10,1873-1873[SIL];14-14,x-x[BULq]	(((((((-(((.(((((((..&..))))))).))).)))))))	CUGCAGC-UCACCAAGGUUGC&AGAAUCUUGAUGAUGCUGCAG	2	0.997227	mir172c_plots/sly-miR172c_Solyc11g069780_1873_TPlot.pdf
Solyc11g072600:1285	sly-miR172c	Solyc11g072600	1274	1294	1285	-35.8	-37.6	1	1	1-21,1294-1274	NA	(((((((((((((((((((((&)))))))))))))))))))))	CUGCAGCAUCAUCAGGAUUCU&AGAAUCUUGAUGAUGCUGCAG	0	0.00337261	mir172c_plots/sly-miR172c_Solyc11g072600_1285_TPlot.pdf
Solyc12g097000:497	sly-miR172c	Solyc12g097000	485	506	497	-35.8	-23.5	0.656425	11.5	5-12,502-495;13-19,493-487	1-4,506-503[UP5];x-x,494-494[BULt];20-21,486-485[UP3]	..(((((((.((((((((....&....))))))))-)))))))..	AGGCAGCGUGCAUCAAGAAACU&AGAAUCUUGAUG-AUGCUGCAG	4	0.999995	mir172c_plots/sly-miR172c_Solyc12g097000_497_TPlot.pdf

## Sheet: S3C
Table S3
SiteID	Query	Transcript	TStart	TStop	TSlice	MFEperfect	MFEsite	MFEratio	AllenScore	Paired	Unpaired	Structure	Sequence	DegradomeCategory	DegradomePval	Tplot_file_path
Solyc01g006510:665	sly-miR172d	Solyc01g006510	650	674	665	-37.5	-24.6	0.656	9	1-15,674-660;16-19,655-652	x-x,659-656[BULt];20-21,651-650[UP3]	..((((....(((((((((((((((&)))))))))))))))----))))..	GAGCAGAUGACAUCGUCAAGGUUUC&GGAAUCUUGAUGAUG----CUGCAG	4	0.999957	mir172d_plots/sly-miR172d_Solyc01g006510_665_TPlot.pdf
Solyc01g009040:1119	sly-miR172d	Solyc01g009040	1108	1129	1119	-37.5	-25.1	0.669333	7.5	1-2,1129-1128;4-7,1126-1123;9-9,1121-1121;10-21,1119-1108	3-3,1127-1127[SIL];8-8,1122-1122[SIL];x-x,1120-1120[BULt]	((((((((((((.(.((((.((&)).)))).)-))))))))))))	CUGCAGCAUCAUACUGGAUACU&GGAAUCUUG-AUGAUGCUGCAG	2	0.939627	mir172d_plots/sly-miR172d_Solyc01g009040_1119_TPlot.pdf
Solyc01g068020:220	sly-miR172d	Solyc01g068020	210	228	220	-37.5	-25.6	0.682667	6	1-3,228-226;5-7,225-223;9-10,221-220;12-21,219-210	4-4,x-x[BULq];8-8,222-222[SIL];11-11,x-x[BULq]	((((((((((-((.(((-(((&))).))).)).))))))))))	CUGCAGCAUC-UCUAGA-UCC&GGAAUCUUGAUGAUGCUGCAG	4	0.990107	mir172d_plots/sly-miR172d_Solyc01g068020_220_TPlot.pdf
Solyc01g080010:1246	sly-miR172d	Solyc01g080010	1232	1255	1246	-37.5	-25.1	0.669333	11	2-10,1254-1246;11-20,1242-1233	1-1,1255-1255[UP5];x-x,1245-1243[BULt];21-21,1232-1232[UP3]	.((((((((((...(((((((((.&.)))))))))---)))))))))).	AUGCAGCAUCAAGAUUGGGAUUCA&GGAAUCUUGA---UGAUGCUGCAG	2	0.93332	mir172d_plots/sly-miR172d_Solyc01g080010_1246_TPlot.pdf
Solyc01g087670:788	sly-miR172d	Solyc01g087670	775	798	788	-37.5	-25.4	0.677333	9	1-2,798-797;5-6,794-793;7-14,791-784;15-21,781-775	3-4,796-795[SIL];x-x,792-792[BULt];x-x,783-782[BULt]	(((((((..((((((((.((..((&))..))-))))))))--)))))))	CUGCAGUCUGUCAUCAAGGAGGCC&GGAAUC-UUGAUGAU--GCUGCAG	4	0.994192	mir172d_plots/sly-miR172d_Solyc01g087670_788_TPlot.pdf
Solyc02g064595:2526	sly-miR172d	Solyc02g064595	2515	2535	2526	-37.5	-25.6	0.682667	7.5	1-7,2535-2529;9-10,2527-2526;12-21,2524-2515	8-8,2528-2528[SIL];11-11,2525-2525[SIL]	((((((((((.((.(((((((&))))))).)).))))))))))	CUGCGGCAUCUUUUGGAUUUC&GGAAUCUUGAUGAUGCUGCAG	4	0.987465	mir172d_plots/sly-miR172d_Solyc02g064595_2526_TPlot.pdf
Solyc02g064960:1429	sly-miR172d	Solyc02g064960	1418	1438	1429	-37.5	-39.3	1	1	1-21,1438-1418	NA	(((((((((((((((((((((&)))))))))))))))))))))	CUGCAGCAUCAUCAGGAUUCC&GGAAUCUUGAUGAUGCUGCAG	0	0.000482499	mir172d_plots/sly-miR172d_Solyc02g064960_1429_TPlot.pdf
Solyc02g066830:247	sly-miR172d	Solyc02g066830	236	255	247	-37.5	-24.68	0.658133	6	1-9,255-247;11-12,246-245;16-21,241-236	10-10,x-x[BULq];13-15,244-242[SIL]	((((((...((-(((((((((&))))))))).))...))))))	CUGCAGAUGCA-CAGGAUUCC&GGAAUCUUGAUGAUGCUGCAG	4	0.99986	mir172d_plots/sly-miR172d_Solyc02g066830_247_TPlot.pdf
Solyc02g068720:3900	sly-miR172d	Solyc02g068720	3889	3909	3900	-37.5	-26.7	0.712	7	1-6,3909-3904;7-9,3902-3900;11-19,3899-3891	x-x,3903-3903[BULt];10-10,x-x[BULq];20-21,3890-3889[UP3]	..(((((((((-(((.((((((&))))))-))).)))))))))..	AGGCAGCAUCG-CAAUGAUUCC&GGAAUC-UUGAUGAUGCUGCAG	4	0.858139	mir172d_plots/sly-miR172d_Solyc02g068720_3900_TPlot.pdf
Solyc02g084920:181	sly-miR172d	Solyc02g084920	169	190	181	-37.5	-26.5	0.706667	6	1-18,190-173;19-20,171-170	x-x,172-172[BULt];21-21,169-169[UP3]	.((.((((((((((((((((((&))))))))))))))))))-)).	GUGAUGGCAUCGUCAGGAUUUC&GGAAUCUUGAUGAUGCUG-CAG	2	0.638881	mir172d_plots/sly-miR172d_Solyc02g084920_181_TPlot.pdf
Solyc02g088730:509	sly-miR172d	Solyc02g088730	497	519	509	-37.5	-25	0.666667	6.5	1-3,519-517;5-16,514-503;17-21,501-497	4-4,516-515[AILt];x-x,502-502[BULt]	(((((.((((((((((((..(((&)))-.))))))))))))-)))))	UUGCAUGCAUUAUCAAGAAGUCC&GGA-AUCUUGAUGAUGC-UGCAG	4	0.999268	mir172d_plots/sly-miR172d_Solyc02g088730_509_TPlot.pdf
Solyc02g093150:1450	sly-miR172d	Solyc02g093150	1439	1459	1450	-37.5	-39.3	1	1	1-21,1459-1439	NA	(((((((((((((((((((((&)))))))))))))))))))))	CUGCAGCAUCAUCAGGAUUCC&GGAAUCUUGAUGAUGCUGCAG	0	0.0019286	mir172d_plots/sly-miR172d_Solyc02g093150_1450_TPlot.pdf
Solyc03g044300:1138	sly-miR172d	Solyc03g044300	1127	1147	1138	-37.5	-39.3	1	1	1-21,1147-1127	NA	(((((((((((((((((((((&)))))))))))))))))))))	CUGCAGCAUCAUCAGGAUUCC&GGAAUCUUGAUGAUGCUGCAG	0	0.000964764	mir172d_plots/sly-miR172d_Solyc03g044300_1138_TPlot.pdf
Solyc03g112670:983	sly-miR172d	Solyc03g112670	972	992	983	-37.5	-24.4	0.650667	5.5	1-4,992-989;6-12,987-981;14-14,979-979;16-21,977-972	5-5,988-988[SIL];13-13,980-980[SIL];15-15,978-978[SIL]	((((((.(.(((((((.((((&)))).))))))).).))))))	CUGCAGGACCAUCAGGUUUCU&GGAAUCUUGAUGAUGCUGCAG	2	0.990154	mir172d_plots/sly-miR172d_Solyc03g112670_983_TPlot.pdf
Solyc04g011420:35	sly-miR172d	Solyc04g011420	24	44	35	-37.5	-26.8	0.714667	8	1-3,44-42;5-18,40-27	4-4,41-41[SIL];19-21,26-24[UP3]	...((((((((((((((.(((&))).))))))))))))))...	AAACGGCGUCGUCGAGACUCC&GGAAUCUUGAUGAUGCUGCAG	4	0.840314	mir172d_plots/sly-miR172d_Solyc04g011420_35_TPlot.pdf
Solyc04g014900:896	sly-miR172d	Solyc04g014900	884	905	896	-37.5	-24.5	0.653333	7.5	1-12,905-894;14-21,891-884	13-13,893-892[AILt]	((((((((..((((((((((((&))))))))))))-.))))))))	CUGCAGUGGCUAUUAAGGUUCU&GGAAUCUUGAUG-AUGCUGCAG	4	0.999981	mir172d_plots/sly-miR172d_Solyc04g014900_896_TPlot.pdf
Solyc04g049800:1117	sly-miR172d	Solyc04g049800	1106	1126	1117	-37.5	-37.2	0.992	1.5	1-21,1126-1106	NA	(((((((((((((((((((((&)))))))))))))))))))))	CUGCAGCAUCAUCAGGAUUCU&GGAAUCUUGAUGAUGCUGCAG	0	0.00241017	mir172d_plots/sly-miR172d_Solyc04g049800_1117_TPlot.pdf
Solyc04g078110:909	sly-miR172d	Solyc04g078110	899	919	909	-37.5	-27	0.72	7.5	1-3,919-917;5-10,914-909;12-21,908-899	4-4,916-915[AILt];11-11,x-x[BULq]	((((((((((-((((((..(((&)))-.)))))).))))))))))	CUGCAGCAUC-UCAAGGGAUCU&GGA-AUCUUGAUGAUGCUGCAG	4	0.758357	mir172d_plots/sly-miR172d_Solyc04g078110_909_TPlot.pdf
Solyc04g080610:921	sly-miR172d	Solyc04g080610	908	931	921	-37.5	-26.2	0.698667	8.5	1-5,931-927;6-17,925-914;18-21,911-908	x-x,926-926[BULt];x-x,913-912[BULt]	((((..((((((((((((.(((((&)))))-))))))))))))--))))	CUGCACAGCGUCGUCAGGUGUUUC&GGAAU-CUUGAUGAUGCU--GCAG	2	0.718317	mir172d_plots/sly-miR172d_Solyc04g080610_921_TPlot.pdf
Solyc05g056295:607	sly-miR172d	Solyc05g056295	596	618	607	-37.5	-24.8	0.661333	10	2-6,617-613;7-11,610-606;14-21,603-596	1-1,618-618[UP5];x-x,612-611[BULt];12-13,605-604[SIL]	((((((((..(((((..(((((.&.)))))--)))))..))))))))	CUGCAGCAAAGUCAGCUGAUUCA&GGAAUC--UUGAUGAUGCUGCAG	3	0.794136	mir172d_plots/sly-miR172d_Solyc05g056295_607_TPlot.pdf
Solyc06g008700:470	sly-miR172d	Solyc06g008700	459	479	470	-37.5	-25.36	0.676267	9.5	1-3,479-477;8-21,472-459	4-7,476-473[SIL]	((((((((((((((....(((&)))....))))))))))))))	CUGCAGCAUCAUUACUAGUCU&GGAAUCUUGAUGAUGCUGCAG	2	0.89572	mir172d_plots/sly-miR172d_Solyc06g008700_470_TPlot.pdf
Solyc06g049060:406	sly-miR172d	Solyc06g049060	395	416	406	-37.5	-25.1	0.669333	12	4-7,413-410;9-21,407-395	1-3,416-414[UP5];8-8,409-408[AILt]	(((((((((((((..((((...&...))))-.)))))))))))))	CUGCAGCAUCAUUUCGGGUCAA&GGAAUCU-UGAUGAUGCUGCAG	4	0.998597	mir172d_plots/sly-miR172d_Solyc06g049060_406_TPlot.pdf
Solyc06g065100:139	sly-miR172d	Solyc06g065100	128	148	139	-37.5	-25.3	0.674667	8	4-14,145-135;16-21,133-128	1-3,148-146[UP5];15-15,134-134[SIL]	((((((.(((((((((((...&...))))))))))).))))))	CUGCAGGAUUGUCAAGAUGUG&GGAAUCUUGAUGAUGCUGCAG	4	0.996786	mir172d_plots/sly-miR172d_Solyc06g065100_139_TPlot.pdf
Solyc06g075510:1342	sly-miR172d	Solyc06g075510	1331	1351	1342	-37.5	-33.5	0.893333	3.5	1-19,1351-1333	20-21,1332-1331[UP3]	..(((((((((((((((((((&)))))))))))))))))))..	CGGCAGCAUCAUCAGGAUUCU&GGAAUCUUGAUGAUGCUGCAG	0	0.00385348	mir172d_plots/sly-miR172d_Solyc06g075510_1342_TPlot.pdf
Solyc09g005700:169	sly-miR172d	Solyc09g005700	158	188	169	-37.5	-25.4	0.677333	21	1-4,188-185;5-6,175-174;7-21,172-158	x-x,184-176[BULt];x-x,173-173[BULt]	(((((((((((((((.((.........((((&))))---------))-)))))))))))))))	CUGCGGUAUCAUCAAUGAAAAUCGAAGUUCC&GGAA---------UC-UUGAUGAUGCUGCAG	4	0.993064	mir172d_plots/sly-miR172d_Solyc09g005700_169_TPlot.pdf
Solyc09g007260:1291	sly-miR172d	Solyc09g007260	1280	1300	1291	-37.5	-36.7	0.978667	2	2-21,1299-1280	1-1,1300-1300[UP5]	((((((((((((((((((((.&.))))))))))))))))))))	CUGCAGCAUCAUCAGGAUUCG&GGAAUCUUGAUGAUGCUGCAG	0	0.00337261	mir172d_plots/sly-miR172d_Solyc09g007260_1291_TPlot.pdf
Solyc09g074360:661	sly-miR172d	Solyc09g074360	650	670	661	-37.5	-27.8	0.741333	7	2-3,669-668;6-10,665-661;12-21,659-650	1-1,670-670[UP5];4-5,667-666[SIL];11-11,660-660[SIL]	((((((((((.(((((..((.&.))..))))).))))))))))	CUGCAGCAUCUUCAAGUGUCA&GGAAUCUUGAUGAUGCUGCAG	2	0.293757	mir172d_plots/sly-miR172d_Solyc09g074360_661_TPlot.pdf
Solyc09g090200:1384	sly-miR172d	Solyc09g090200	1373	1391	1384	-37.5	-24.7	0.658667	8	1-3,1391-1389;6-11,1388-1383;14-21,1380-1373	4-5,x-x[BULq];12-13,1382-1381[SIL]	((((((((..((((((--(((&)))..))))))..))))))))	CUGCAGCAAAAUCAGG--UCC&GGAAUCUUGAUGAUGCUGCAG	4	0.999812	mir172d_plots/sly-miR172d_Solyc09g090200_1384_TPlot.pdf
Solyc10g006157:1051	sly-miR172d	Solyc10g006157	1039	1060	1051	-37.5	-25.2	0.672	6	1-1,1060-1060;3-13,1058-1048;15-19,1045-1041	2-2,1059-1059[SIL];14-14,1047-1046[AILt];20-21,1040-1039[UP3]	..(((((..(((((((((((.(&).)))))))))))-.)))))..	CAGCAGCCUUCAUCAAGAUUGC&GGAAUCUUGAUGA-UGCUGCAG	4	0.997998	mir172d_plots/sly-miR172d_Solyc10g006157_1051_TPlot.pdf
Solyc10g084340:1252	sly-miR172d	Solyc10g084340	1241	1261	1252	-37.5	-36.7	0.978667	2	2-21,1260-1241	1-1,1261-1261[UP5]	((((((((((((((((((((.&.))))))))))))))))))))	CUGCAGCAUCAUCAGGAUUCG&GGAAUCUUGAUGAUGCUGCAG	0	0.0028915	mir172d_plots/sly-miR172d_Solyc10g084340_1252_TPlot.pdf
Solyc11g069010:758	sly-miR172d	Solyc11g069010	747	767	758	-37.5	-24.4	0.650667	7	3-12,765-756;14-19,754-749	1-2,767-766[UP5];13-13,755-755[SIL];20-21,748-747[UP3]	..((((((.((((((((((..&..)))))))))).))))))..	UGGCAGCAACGUCAAGAUUGG&GGAAUCUUGAUGAUGCUGCAG	4	0.999991	mir172d_plots/sly-miR172d_Solyc11g069010_758_TPlot.pdf
Solyc11g069780:1873	sly-miR172d	Solyc11g069780	1863	1883	1873	-37.5	-25.4	0.677333	6	1-2,1883-1882;3-9,1880-1874;11-13,1872-1870;15-21,1869-1863	x-x,1881-1881[BULt];10-10,1873-1873[SIL];14-14,x-x[BULq]	(((((((-(((.(((((((.((&))-))))))).))).)))))))	CUGCAGC-UCACCAAGGUUGCC&GG-AAUCUUGAUGAUGCUGCAG	2	0.878958	mir172d_plots/sly-miR172d_Solyc11g069780_1873_TPlot.pdf
Solyc11g072600:1285	sly-miR172d	Solyc11g072600	1274	1294	1285	-37.5	-37.6	1	1.5	1-21,1294-1274	NA	(((((((((((((((((((((&)))))))))))))))))))))	CUGCAGCAUCAUCAGGAUUCU&GGAAUCUUGAUGAUGCUGCAG	0	0.0014468	mir172d_plots/sly-miR172d_Solyc11g072600_1285_TPlot.pdf
