# Supplementary material for: MIR172d Is Required for Floral Organ Identity and Number in Tomato
Source: Int J Mol Sci. 2021 Apr 28;22(9):4659. doi: 10.3390/ijms22094659 (PMC8124722; doi:10.3390/ijms22094659)
Supplement: Supplementary file 1 [file ijms-22-04659-s001.zip › Table S1.xlsx]

## Sheet: S1
Table S1 Details of the tomato SRA small RNA data sets used for de novo prediction of SlMIR172 genes.
BioProject	BioSample	Experiment	Run	SRA_Sample	SRA_Study	Sample_Name	cultivar	tissue
PRJNA302591	SAMN04275161	SRX1437034	SRR2923817	SRS1167441	SRP066362	wt (replicate 1)	Lukullus	leaf
PRJNA302591	SAMN04276868	SRX1437038	SRR2923834	SRS1167804	SRP066362	Solanum lycopersicum wt (replicate 2, leaf)	Lukullus	leaf
PRJNA302591	SAMN04276869	SRX1437039	SRR2923841	SRS1167805	SRP066362	Solanum lycopersicum sulf/+ (replicate 1, green leaf)	Lukullus	leaf
PRJNA302591	SAMN04276870	SRX1437040	SRR2923842	SRS1167806	SRP066362	Solanum lycopersicum sulf/+ (replicate 2, green leaf)	Lukullus	leaf
PRJNA302591	SAMN04276872	SRX1437041	SRR2923843	SRS1167808	SRP066362	Solanum lycopersicum sulf (replicate 1, yellow leaf)	Lukullus	leaf
PRJNA302591	SAMN04276873	SRX1437044	SRR2923844	SRS1167810	SRP066362	Solanum lycopersicum sulf (replicate 2, yellow leaf)	Lukullus	leaf
PRJNA305725	SAMN04331789	SRX1478067	SRR2989580	SRS1203937	SRP067263	GSM1970278	Pusa Ruby	Leaf tissue alternaria infected
PRJNA305725	SAMN04331788	SRX1478066	SRR2989579	SRS1203938	SRP067263	GSM1970277	Pusa Ruby	Leaf tissue alternaria infected
PRJNA305725	SAMN04331787	SRX1478065	SRR2989578	SRS1203939	SRP067263	GSM1970276	Pusa Ruby	Leaf tissue mock infected
PRJNA305725	SAMN04331786	SRX1478064	SRR2989577	SRS1203940	SRP067263	GSM1970275	Pusa Ruby	Leaf tissue mock infected
PRJNA336635	SAMN05513442	SRX2008739	SRR4013313	SRS1606881	SRP081115	wt regenerated	M82	leaf regenerated from tissue culture
PRJNA336635	SAMN05513443	SRX2008741	SRR4013315	SRS1606882	SRP081115	Cas9	M82	leaf regenerated from tissue culture
PRJNA336635	SAMN05513444	SRX2008743	SRR4013317	SRS1606883	SRP081115	slnrpd1-1	M82	leaf regenerated from tissue culture
PRJNA336635	SAMN05513445	SRX2008744	SRR4013318	SRS1606884	SRP081115	slnrpd1-2/3	M82	leaf
PRJNA336635	SAMN05513446	SRX2008746	SRR4013320	SRS1606885	SRP081115	slnrpe1-1/2	M82	leaf
PRJNA353731	SAMN06030987	SRX2356906	SRR5031857	SRS1805738	SRP093503	SLV_Mock	Heinz 1706	leaves mock inoculated
PRJNA353731	SAMN06030987	SRX2356907	SRR5031858	SRS1805738	SRP093503	SLV_Mock	Heinz 1706	leaves mock inoculated
PRJNA353731	SAMN06030987	SRX2356908	SRR5031859	SRS1805738	SRP093503	SLV_Mock	Heinz 1706	leaves mock inoculated
PRJNA353731	SAMN06030996	SRX2356909	SRR5031860	SRS1805771	SRP093503	SLV_PSTVd	Heinz 1706	leaves inoculated with PStVD
PRJNA353731	SAMN06030996	SRX2356910	SRR5031861	SRS1805771	SRP093503	SLV_PSTVd	Heinz 1706	leaves inoculated with PStVD
PRJNA353731	SAMN06030996	SRX2356911	SRR5031862	SRS1805771	SRP093503	SLV_PSTVd	Heinz 1706	leaves inoculated with PStVD
PRJNA381072	SAMN06669363	SRX2693055	SRR5398268	SRS2089666	SRP102806	GSM2559660	M82	leaf
PRJNA381072	SAMN06669362	SRX2693056	SRR5398269	SRS2089667	SRP102806	GSM2559661	M82	leaf
PRJNA388289	SAMN07174752	SRX2866565	SRR5626010	SRS2237004	SRP108197	TYLCV-resistant breeding line CLN2777A (R) small RNA raw sequence reads with TYLCV infection	not applicable	leaf
PRJNA388289	SAMN07174872	SRX2866609	SRR5626044	SRS2237020	SRP108197	TYLCV-resistant breeding line CLN2777A (R) small RNA raw sequence reads without TYLCV infection	not applicable	leaf
PRJNA388517	SAMN07178310	SRX2870889	SRR5630747	SRS2241197	SRP108311	TYLCV-susceptible breeding line TMXA48-4-0 (S) small RNA raw sequence reads with TYLCV infection	not applicable	leaf
PRJNA388517	SAMN07178316	SRX2870894	SRR5630766	SRS2241203	SRP108311	TYLCV-susceptible breeding line TMXA48-4-0 (S) small RNA raw sequence reads without TYLCV infection	not applicable	leaf
PRJNA419150	SAMN08043226	SRX3415633	SRR6315779	SRS2708477	SRP125463	Dy13-sRNA	D51	Leaf
PRJNA419150	SAMN08043227	SRX3415634	SRR6315778	SRS2708478	SRP125463	Dy14-sRNA	D51	Leaf
PRJNA419150	SAMN08043228	SRX3415635	SRR6315777	SRS2708481	SRP125463	Dy15-sRNA	D51	Leaf
PRJNA419150	SAMN08043230	SRX3415637	SRR6315775	SRS2708482	SRP125463	Dy20-sRNA	D51	Leaf
PRJNA419150	SAMN08043229	SRX3415636	SRR6315776	SRS2708483	SRP125463	Dy19-sRNA	D51	Leaf
PRJNA419150	SAMN08043231	SRX3415638	SRR6315774	SRS2708484	SRP125463	Dy21-sRNA	D51	Leaf
PRJNA176413	SAMN01180260	SRX193136	SRR583817	SRS365031	SRP016036	Sample 1	M82	SmallRNA from wild type tomato apices (s_1_sequence)
PRJNA193536	SAMN01984769	SRX252396	SRR786979	SRS402863	SRP019800	GSM1101912		leaf
PRJNA193536	SAMN01984771	SRX252398	SRR786981	SRS402865	SRP019800	GSM1101914		leaf
PRJNA193536	SAMN01984772	SRX252399	SRR786982	SRS402866	SRP019800	GSM1101915		leaf
PRJNA232640	SAMN02486644	SRX399697	SRR1061628	SRS520037	SRP034748	GSM1288580	Pusa Ruby	leaf
PRJNA232640	SAMN02486643	SRX399698	SRR1061629	SRS520038	SRP034748	GSM1288581	Pusa Ruby	leaf
PRJNA245091	SAMN02731561	SRX523352	SRR1258335	SRS595513	SRP041342	GSM1372424		Tomato leaves
PRJNA245091	SAMN02731563	SRX523353	SRR1258336	SRS595514	SRP041342	GSM1372425		Tomato leaves
PRJNA253747	SAMN02886904	SRX627473	SRR1463412	SRS647470	SRP043615	sly_leaf_BC_mock	Jinpeng 1	leaf
PRJNA253747	SAMN02887034	SRX635240	SRR1482408	SRS649254	SRP043615	sly_7dpi_leaf	Jinpeng 1	leaf
PRJNA262841	SAMN03086634	SRX722032	SRR1598864	SRS716245	SRP048644	Micro-Tom	Micro-Tom	leaf
PRJNA263443	SAMN03100504	SRX730560	SRR1609934	SRS719755	SRP048815	GSM1521876	Micro-Tom	leaf
PRJNA225935	SAMN02389697	SRX372009	SRR1022870	SRS497439	SRP032450	GSM1255895	M82	seedling shoots
PRJNA225935	SAMN02389700	SRX372010	SRR1022871	SRS497440	SRP032450	GSM1255896	M82	seedling shoots
PRJNA227312	SAMN02401246	SRX375784	SRR1028350	SRS501463	SRP032929	GSM1262161	M82	Seedlings shoots
PRJNA227312	SAMN02401244	SRX375785	SRR1028351	SRS501464	SRP032929	GSM1262162	M82	Seedlings shoots
PRJNA271722	SAMN03276521	SRX833690	SRR1777738	SRS811883	SRP051797	plant sample of tomato shoot control	TA209	shoot
PRJNA271722	SAMN03276522	SRX833691	SRR1777751	SRS811884	SRP051797	plant sample of tomato shoot grafted	TA209	shoot
PRJNA274199	SAMN03287945	SRX862808	SRR1783780	SRS833658	SRP053032	C1D	green house	leaves
PRJNA274200	SAMN03287952	SRX862810	SRR1783781	SRS833659	SRP053033	A1D		leaves
PRJNA275584	SAMN03350243	SRX878735	SRR1805791	SRS846624	SRP055077	GSM1611766	Rutgers	seedling
PRJNA275584	SAMN03350244	SRX878734	SRR1805790	SRS846625	SRP055077	GSM1611765	Rutgers	seedling
PRJNA284925	SAMN03734544	SRX1038194	SRR2039802	SRS945348	SRP058711	GSM1695657	Rutgers	leaf tissue
PRJNA284925	SAMN03734543	SRX1038193	SRR2039801	SRS945349	SRP058711	GSM1695656	Rutgers	leaf tissue
PRJNA284925	SAMN03734542	SRX1038192	SRR2039800	SRS945350	SRP058711	GSM1695655	Rutgers	leaf tissue
PRJNA288856	SAMN03839069	SRX1081193	SRR2087177	SRS978805	SRP060301	PolRSV_S.lycopersicum_a2		Leaf
PRJNA288856	SAMN03839068	SRX1081192	SRR2087175	SRS978811	SRP060301	PolRSV_S.lycopersicum_a1		Leaf
PRJNA381072	SAMN06669370	SRX2693048	SRR5398261	SRS2089662	SRP102806	GSM2559653	M82	aerial part
PRJNA381072	SAMN06669369	SRX2693049	SRR5398262	SRS2089663	SRP102806	GSM2559654	M82	aerial part
PRJEB6240	SAMEA2494017	ERX459075	ERR493659	ERS447083	ERP005728	S.lycopersicum (cv M82) -(i)		ripe fruits
PRJEB6240	SAMEA2494018	ERX459076	ERR493660	ERS447084	ERP005728	S.lycopersicum (cv M82) -(ii)		ripe fruits
PRJNA119405	SAMN00011318	SRX019222	SRR039920	SRS059250	SRP002313	GSM452712	Micro-Tom	closed bud
PRJNA119405	SAMN00011319	SRX019223	SRR039921	SRS059251	SRP002313	GSM452713	Micro-Tom	flower
PRJNA119405	SAMN00011320	SRX019224	SRR039922	SRS059252	SRP002313	GSM452714	Micro-Tom	fruit
PRJNA119405	SAMN00011321	SRX019225	SRR039923	SRS059253	SRP002313	GSM452715	Micro-Tom	fruit
PRJNA119405	SAMN00011322	SRX019226	SRR039924	SRS059254	SRP002313	GSM452716	Micro-Tom	fruit
PRJNA119405	SAMN00011323	SRX019227	SRR039925	SRS059255	SRP002313	GSM452717	Micro-Tom	fruit
PRJNA119405	SAMN00011324	SRX019228	SRR039926	SRS059256	SRP002313	GSM452718	Micro-Tom	fruit
PRJNA119405	SAMN00011325	SRX019229	SRR039927	SRS059257	SRP002313	GSM452719	Micro-Tom	fruit
PRJNA119405	SAMN00011326	SRX019230	SRR039928	SRS059258	SRP002313	GSM452720	Micro-Tom	fruit
PRJNA119405	SAMN00011327	SRX019231	SRR039929	SRS059259	SRP002313	GSM452721	Micro-Tom	fruit
PRJNA355215	SAMN06066426	SRX2382503	SRR5062025	SRS1824785	SRP094091	R1	Zhongshu4	breaker fruit
PRJNA355215	SAMN06066427	SRX2382504	SRR5062026	SRS1824786	SRP094091	R2	Zhongshu4	breaker fruit
PRJNA355215	SAMN06066423	SRX2382505	SRR5062027	SRS1824787	SRP094091	F1	Zhongshu4	breaker fruit
PRJNA355215	SAMN06066422	SRX2382506	SRR5062028	SRS1824788	SRP094091	CK2	Zhongshu4	breaker fruit
PRJNA355215	SAMN06066421	SRX2382507	SRR5062029	SRS1824789	SRP094091	CK1	Zhongshu4	breaker fruit
PRJNA355215	SAMN06066424	SRX2382508	SRR5062030	SRS1824790	SRP094091	F2	Zhongshu4	breaker fruit
PRJNA381072	SAMN06669354	SRX2693064	SRR5398279	SRS2089676	SRP102806	GSM2559669	M82	mature flower
PRJNA381072	SAMN06669354	SRX2693064	SRR5398280	SRS2089676	SRP102806	GSM2559669	M82	mature flower
PRJNA381072	SAMN06669354	SRX2693064	SRR5398281	SRS2089676	SRP102806	GSM2559669	M82	mature flower
PRJNA381072	SAMN06669355	SRX2693063	SRR5398276	SRS2089677	SRP102806	GSM2559668	M82	mature flower
PRJNA381072	SAMN06669355	SRX2693063	SRR5398277	SRS2089677	SRP102806	GSM2559668	M82	mature flower
PRJNA381072	SAMN06669355	SRX2693063	SRR5398278	SRS2089677	SRP102806	GSM2559668	M82	mature flower
PRJNA80165	SAMN00728561	SRX099432	SRR350338	SRS265829	SRP008569	sRNA1		fruit
PRJNA80165	SAMN00728562	SRX099433	SRR350339	SRS265830	SRP008569	sRNA2		fruit
PRJNA193536	SAMN01984770	SRX252397	SRR786980	SRS402864	SRP019800	GSM1101913		fruit
PRJNA193536	SAMN01984773	SRX252400	SRR786983	SRS402867	SRP019800	GSM1101916		fruit
PRJNA193536	SAMN01984774	SRX252401	SRR786984	SRS402868	SRP019800	GSM1101917		fruit
PRJNA252089	SAMN02821157	SRX572992	SRR1344486	SRS627958	SRP043069	tomato	Solanum lycopersicum cv. Ailsa Craig	peel
PRJNA252089	SAMN02821157	SRX572992	SRR1344487	SRS627958	SRP043069	tomato	Solanum lycopersicum cv. Ailsa Craig	peel
PRJNA252089	SAMN02821157	SRX572992	SRR1344488	SRS627958	SRP043069	tomato	Solanum lycopersicum cv. Ailsa Craig	peel
PRJNA252089	SAMN02821157	SRX572992	SRR1344489	SRS627958	SRP043069	tomato	Solanum lycopersicum cv. Ailsa Craig	peel
PRJNA252089	SAMN02821157	SRX572992	SRR1344490	SRS627958	SRP043069	tomato	Solanum lycopersicum cv. Ailsa Craig	peel
PRJNA252089	SAMN02821157	SRX572992	SRR1344491	SRS627958	SRP043069	tomato	Solanum lycopersicum cv. Ailsa Craig	peel
PRJNA252089	SAMN02821157	SRX572992	SRR1344492	SRS627958	SRP043069	tomato	Solanum lycopersicum cv. Ailsa Craig	peel
PRJNA252089	SAMN02821157	SRX572992	SRR1344493	SRS627958	SRP043069	tomato	Solanum lycopersicum cv. Ailsa Craig	peel
PRJNA252089	SAMN02821157	SRX572992	SRR1344494	SRS627958	SRP043069	tomato	Solanum lycopersicum cv. Ailsa Craig	peel
PRJNA252089	SAMN02821157	SRX572992	SRR1344495	SRS627958	SRP043069	tomato	Solanum lycopersicum cv. Ailsa Craig	peel
PRJNA252089	SAMN02821157	SRX572992	SRR1344496	SRS627958	SRP043069	tomato	Solanum lycopersicum cv. Ailsa Craig	peel
PRJNA252089	SAMN02821157	SRX572992	SRR1344497	SRS627958	SRP043069	tomato	Solanum lycopersicum cv. Ailsa Craig	peel
PRJNA252089	SAMN02821157	SRX572992	SRR1344499	SRS627958	SRP043069	tomato	Solanum lycopersicum cv. Ailsa Craig	peel
PRJNA252089	SAMN02821157	SRX572992	SRR1344500	SRS627958	SRP043069	tomato	Solanum lycopersicum cv. Ailsa Craig	peel
PRJNA252089	SAMN02821157	SRX572992	SRR1344501	SRS627958	SRP043069	tomato	Solanum lycopersicum cv. Ailsa Craig	peel
PRJNA252089	SAMN02821157	SRX572992	SRR1344502	SRS627958	SRP043069	tomato	Solanum lycopersicum cv. Ailsa Craig	peel
PRJNA265505	SAMN03152230	SRX750140	SRR1639126	SRS735950	SRP049471	Tomato fruit		fruit
PRJNA271722	SAMN03276523	SRX833693	SRR1777753	SRS811886	SRP051797	plant sample of tomato fruit control	TA209	fruit mixture
PRJNA271722	SAMN03276524	SRX833695	SRR1777754	SRS811888	SRP051797	plant sample of tomato fruit grafted	TA209	fruit mixture
PRJEB10390	SAMEA3506740	ERX1066760	ERR985504	ERS813889	ERP011644	E-MTAB-3830:Sample 13		mature pollen
PRJEB10390	SAMEA3506741	ERX1066761	ERR985505	ERS813890	ERP011644	E-MTAB-3830:Sample 14		mature pollen
PRJEB10390	SAMEA3506742	ERX1066762	ERR985506	ERS813891	ERP011644	E-MTAB-3830:Sample 15		mature pollen
PRJEB10390	SAMEA3506743	ERX1066763	ERR985507	ERS813892	ERP011644	E-MTAB-3830:Sample 7		post miotic pollen
PRJEB10390	SAMEA3506744	ERX1066764	ERR985508	ERS813893	ERP011644	E-MTAB-3830:Sample 8		post miotic pollen
PRJEB10390	SAMEA3506745	ERX1066765	ERR985509	ERS813894	ERP011644	E-MTAB-3830:Sample 9		post miotic pollen
PRJEB10390	SAMEA3506746	ERX1066766	ERR985510	ERS813895	ERP011644	E-MTAB-3830:Sample 1		tetrad pollen
PRJEB10390	SAMEA3506747	ERX1066767	ERR985511	ERS813896	ERP011644	E-MTAB-3830:Sample 2		tetrad pollen
PRJEB10390	SAMEA3506748	ERX1066768	ERR985512	ERS813897	ERP011644	E-MTAB-3830:Sample 3		tetrad pollen
PRJEB10390	SAMEA3506749	ERX1066769	ERR985513	ERS813898	ERP011644	E-MTAB-3830:Sample 16		mature pollen heat stress
PRJEB10390	SAMEA3506750	ERX1066770	ERR985514	ERS813899	ERP011644	E-MTAB-3830:Sample 17		mature pollen heat stress
PRJEB10390	SAMEA3506751	ERX1066771	ERR985515	ERS813900	ERP011644	E-MTAB-3830:Sample 18		mature pollen heat stress
PRJEB10390	SAMEA3506752	ERX1066772	ERR985516	ERS813901	ERP011644	E-MTAB-3830:Sample 10		post miotic pollen heat stress
PRJEB10390	SAMEA3506753	ERX1066773	ERR985517	ERS813902	ERP011644	E-MTAB-3830:Sample 11		post miotic pollen heat stress
PRJEB10390	SAMEA3506754	ERX1066774	ERR985518	ERS813903	ERP011644	E-MTAB-3830:Sample 12		post miotic pollen heat stress
PRJEB10390	SAMEA3506755	ERX1066775	ERR985519	ERS813904	ERP011644	E-MTAB-3830:Sample 4		tetrad pollen heat stress
PRJEB10390	SAMEA3506756	ERX1066776	ERR985520	ERS813905	ERP011644	E-MTAB-3830:Sample 5		tetrad pollen heat stress
PRJEB10390	SAMEA3506757	ERX1066777	ERR985521	ERS813906	ERP011644	E-MTAB-3830:Sample 6		tetrad pollen heat stress
PRJNA275054	SAMN03338999	SRX871217	SRR1795960	SRS841913	SRP053415	GSM1606377	Rutgers	anther
PRJNA275054	SAMN03338998	SRX871216	SRR1795959	SRS841914	SRP053415	GSM1606376	Rutgers	anther
PRJNA304485	SAMN04303377	SRX1456536	SRR3014590	SRS1184102	SRP066831	Solanum lycopersicum control	Regina di Fasano	roots
PRJNA304485	SAMN04303375	SRX1456537	SRR3014591	SRS1184103	SRP066831	Pm/Pmi	Regina di Fasano	roots
PRJNA306627	SAMN04358130	SRX1493988	SRR3037372	SRS1214909	SRP067632	GSM1976414		root
PRJNA306627	SAMN04358129	SRX1493987	SRR3037371	SRS1214910	SRP067632	GSM1976413		root inoculated with Rhizophagus irregularis
PRJNA345485	SAMN05864217	SRX2213272	SRR4346447	SRS1730243	SRP090890	GSM2337660	Pusa Ruby	root
PRJNA345485	SAMN05864229	SRX2213273	SRR4346448	SRS1730244	SRP090890	GSM2337661	Pusa Ruby	root
PRJNA345485	SAMN05864228	SRX2213274	SRR4346449	SRS1730245	SRP090890	GSM2337662	Pusa Ruby	root
PRJNA345485	SAMN05864227	SRX2213275	SRR4346450	SRS1730246	SRP090890	GSM2337663	Pusa Ruby	root
PRJNA345485	SAMN05864226	SRX2213276	SRR4346451	SRS1730247	SRP090890	GSM2337664	Pusa Ruby	root
PRJNA345485	SAMN05864225	SRX2213277	SRR4346452	SRS1730248	SRP090890	GSM2337665	Pusa Ruby	root
PRJNA345485	SAMN05864224	SRX2213278	SRR4346453	SRS1730249	SRP090890	GSM2337666	Pusa Ruby	root
PRJNA345485	SAMN05864223	SRX2213279	SRR4346454	SRS1730250	SRP090890	GSM2337667	Pusa Ruby	root
PRJNA345485	SAMN05864222	SRX2213280	SRR4346455	SRS1730251	SRP090890	GSM2337668	Pusa Ruby	root
PRJNA345485	SAMN05864221	SRX2213281	SRR4346456	SRS1730252	SRP090890	GSM2337669	Pusa Ruby	root
PRJNA345485	SAMN05864220	SRX2213282	SRR4346457	SRS1730253	SRP090890	GSM2337670	Pusa Ruby	root
PRJNA401508	SAMN07607637	SRX3176254	SRR6025786	SRS2505947	SRP117253	210DPIICATTTTL003	Moneymaker	root
PRJNA401508	SAMN07607638	SRX3176253	SRR6025787	SRS2505948	SRP117253	210DPIICATTTTL005	Moneymaker	root
PRJNA401508	SAMN07607640	SRX3176255	SRR6025785	SRS2505949	SRP117253	210DPIKCAGGCGL005	Moneymaker	root
PRJNA401508	SAMN07607639	SRX3176256	SRR6025784	SRS2505950	SRP117253	210DPIKCAGGCGL003	Moneymaker	root
PRJNA401508	SAMN07607642	SRX3176257	SRR6025783	SRS2505951	SRP117253	33DPIICAAAAGL005	Moneymaker	root
PRJNA401508	SAMN07607641	SRX3176258	SRR6025782	SRS2505952	SRP117253	33DPIICAAAAGL003	Moneymaker	root
PRJNA401508	SAMN07607644	SRX3176259	SRR6025781	SRS2505953	SRP117253	33DPIKATTCCTL003	Moneymaker	root
PRJNA401508	SAMN07607643	SRX3176260	SRR6025780	SRS2505954	SRP117253	33DPIICAAAAGL006	Moneymaker	root
PRJNA401508	SAMN07607646	SRX3176261	SRR6025779	SRS2505955	SRP117253	37DPIICACCGGL003	Moneymaker	root
PRJNA401508	SAMN07607645	SRX3176262	SRR6025778	SRS2505956	SRP117253	33DPIKATTCCTL005	Moneymaker	root
PRJNA401508	SAMN07607647	SRX3176263	SRR6025777	SRS2505957	SRP117253	37DPIICACCGGL005	Moneymaker	root
PRJNA401508	SAMN07607648	SRX3176264	SRR6025776	SRS2505958	SRP117253	37DPIKCAACTAL003	Moneymaker	root
PRJNA401508	SAMN07607649	SRX3176265	SRR6025775	SRS2505959	SRP117253	37DPIKCAACTAL005	Moneymaker	root
PRJNA401508	SAMN07607650	SRX3176266	SRR6025774	SRS2505960	SRP117253	410DPIICACTCAL001	Moneymaker	root
PRJNA401508	SAMN07607651	SRX3176267	SRR6025773	SRS2505961	SRP117253	410DPIICACTCAL005	Moneymaker	root
PRJNA401508	SAMN07607652	SRX3176268	SRR6025772	SRS2505962	SRP117253	410DPIKCACGATL001	Moneymaker	root
PRJNA401508	SAMN07607653	SRX3176269	SRR6025771	SRS2505963	SRP117253	410DPIKCACGATL005	Moneymaker	root
PRJNA401508	SAMN07607636	SRX3176270	SRR6025770	SRS2505964	SRP117253	27DPIICACCGGL002	Moneymaker	root
PRJNA401508	SAMN07607635	SRX3176271	SRR6025769	SRS2505965	SRP117253	27DPIKCAACTAL002	Moneymaker	root
PRJNA401508	SAMN07607628	SRX3176272	SRR6025768	SRS2505966	SRP117253	13DPIKCAACTAL001	Moneymaker	root
PRJNA401508	SAMN07607627	SRX3176273	SRR6025767	SRS2505967	SRP117253	13DPIICACCGGL001	Moneymaker	root
PRJNA401508	SAMN07607630	SRX3176274	SRR6025766	SRS2505968	SRP117253	17DPIKATTCCTL001	Moneymaker	root
PRJNA401508	SAMN07607629	SRX3176275	SRR6025765	SRS2505969	SRP117253	17DPIICAAAAGL001	Moneymaker	root
PRJNA401508	SAMN07607634	SRX3176278	SRR6025762	SRS2505970	SRP117253	23DPIKATTCCTL002	Moneymaker	root
PRJNA401508	SAMN07607632	SRX3176276	SRR6025764	SRS2505971	SRP117253	110DPIKCACGATL002	Moneymaker	root
PRJNA401508	SAMN07607631	SRX3176277	SRR6025763	SRS2505972	SRP117253	110DPIICACTCAL002	Moneymaker	root
PRJNA401508	SAMN07607633	SRX3176279	SRR6025761	SRS2505973	SRP117253	23DPIICAAAAGL002	Moneymaker	root
PRJNA407898	SAMN07672684	SRX3199622	SRR6052685	SRS2526632	SRP118072	Mt_miRNA_H2O	Motelle	Root
PRJNA407898	SAMN07672683	SRX3199623	SRR6052684	SRS2526633	SRP118072	MM_miRNA_H2O	Moneymaker	Root
PRJNA407898	SAMN07672686	SRX3199624	SRR6052683	SRS2526634	SRP118072	Mt_miRNA_FOL	Motelle	Root
PRJNA407898	SAMN07672685	SRX3199625	SRR6052682	SRS2526635	SRP118072	MM_miRNA_FOL	Moneymaker	Root
PRJNA217491	SAMN02338739	SRX342184	SRR960388	SRS474990	SRP029380	Microtom_control	Micro-Tom	roots control
PRJNA217491	SAMN02338740	SRX342201	SRR960406	SRS475111	SRP029380	Microtom_10k_nematode_infected	Micro-Tom	roots nematode infected
