# Supplementary material for: MIR172d Is Required for Floral Organ Identity and Number in Tomato
Source: Int J Mol Sci. 2021 Apr 28;22(9):4659. doi: 10.3390/ijms22094659 (PMC8124722; doi:10.3390/ijms22094659)
Supplement: Supplementary file 1 [file ijms-22-04659-s001.zip › Table S2.xlsx]

## Sheet: S2
Table S2 list of ShortStack predicted SlMIR172 genes.
MIR gene	MIR gene accession (release 22)	miRNA name	miRNA Sequence	Length	miRNA location	miRNA star sequence	Length	miRNA star location	premiRNA sequence	Length	Pre-miRNA location	Strand
SlMIR172c	MI0033678	sly-miR172c	AGAAUCUUGAUGAUGCUGCAG	21	SL3.0ch04:4094004-4093984	GCAGCAUCUUCAAGAUUCACA	21	SL3.0ch04:4094128-4094108	UUCAGUCAAUUUUUGCAGAUGCAGCAUCUUCAAGAUUCACAUAGAUUUAUAUAAAAUAUAGAGUUCCAUGUUUGGGGUGAAAGUAAUUAAUUAAUUAAUUAAUUUUCUCCUAUAUAUUGGCUCUAUUGAUUAUUAUUUGUUGUGAGAAUCUUGAUGAUGCUGCAGCGGCAAUGAAUGGCUAAUUA	185	SL3.0ch04:4093964-4094148	-
SlMIR172d	MI0033682	sly-miR172d	GGAAUCUUGAUGAUGCUGCAG	21	SL3.0ch05:64052665-64052685	GGAGCAUCAUCAAGAUUCACA	21	SL3.0ch05:64052593-64052613	CAAGUCAAUUUUUUGCGGGUGGAGCAUCAUCAAGAUUCACAUAGCUAUAUUAGGGCUUUUAUAAUUUUUAAAAACCCUACGGGCGAUGUGUGGGAAUCUUGAUGAUGCUGCAGCGGCAAAUAAUGACUAUUUU	133	SL3.0ch05:64052573-64052705	+
SlMIR172e		sly-miR172e	AGAAUCUUGAUGAUGCUGCAU	21	SL3.0ch05:66041869-66041889	GCAGCACCAUUAAGAUUCACA	21	SL3.0ch05:66041806-66041826	UACAGUUGUUACUUGCUAGUGCAGCACCAUUAAGAUUCACAUAGAAAAUAUGGAACGAAAUUUGCUCAAUUUUUCAAUAUAUGAGAAUCUUGAUGAUGCUGCAUUGGCAAAUCGAUGACUUGAU	124	SL3.0ch05:66041786-66041909	+
SlMIR172f		sly-miR172f	GGAAUCUUGAUGAUGCUGCAU	21	SL3.0ch06:654297-654317	GCAACAUCAUCAAGAUUCACA	21	SL3.0ch06:654188-654208	AUCAGUCAAUGUUUGAGGAUGCAACAUCAUCAAGAUUCACAAAACUUGAAGGGAGAAGUAUUUAAUUAUAUAUUUAGGGUGAAUAUUGGAUAUAUAAUAUAGUUCAAAGUCUCUUAUUUUCUCUCUUUGGGAAUCUUGAUGAUGCUGCAUCAUCUAACAUAUGACUCUAU	170	SL3.0ch06:654168-654337	+
SlMIR172a	MI0009976	sly-miR172a	AGAAUCUUGAUGAUGCUGCAU	21	SL3.0ch06:46670429-46670449	GUGGCAUAAUCAAGAUUCACG	21	SL3.0ch06:46670346-46670366	UACAGUCGUUGUUUGCAUAUGUGGCAUAAUCAAGAUUCACGUGAAAAGUUGCAAAUUGGUUAUAUAAUUGAUGAAAUUAAUGGCUGGCUAUUUGAAACUCACGAGAAUCUUGAUGAUGCUGCAUCAGCAAUAAACGACUAUUGC	144	SL3.0ch06:46670326-46670469	+
SlMIR172g		sly-miR172g	AGAAUCUUGAUGAUGCUGCAU	21	SL3.0ch11:2634711-2634731	GCAGCAUCAUCAAGAUUCACA	21	SL3.0ch11:2634612-2634632	UACAGUCGUUAUUUGCAGCUGCAGCAUCAUCAAGAUUCACAUAAAAUAGAAAUAAUAUGGAGUAGGAAAAAAAAUCAAGUUGCUUCUAAAUUCCAUAUUAUUAUUUUUUUUCAAAAAUGAGAAUCUUGAUGAUGCUGCAUCGACAAAUUAUGACUUUUUC	160	SL3.0ch11:2634592-2634751	+
SlMIR172b	MI0009977	sly-miR172b	AGAAUCUUGAUGAUGCUGCAU	21	SL3.0ch11:54692343-54692363	GUAGCAUCAUCAAGAUUCAUA	21	SL3.0ch11:54692231-54692251	CACAGUUGUUGUUUGCAAAUGUAGCAUCAUCAAGAUUCAUACAUGAAAAUUAAGAGGCAAGGUUAAAUAUGUAGCUUUAAUUUGAAAUGAAAAAUAUAAUAUAUCAUGACCAUGUCUAUUUAUUUCAAAGUGAGAAUCUUGAUGAUGCUGCAUCAGCAAUAAAUAACUAUCGG	173	SL3.0ch11:54692211-54692383	+
The pre-miRNA, miRNA and miRNA star strands and respective locations in the tomato genome (version SL3.0) are indicated. Identity to known miRBase miRNAs (release 22) is also indicated.
